# Supplementary material for: Human lung-resident mucosal-associated invariant T cells are abundant, express antimicrobial proteins, and are cytokine responsive
Source: Commun Biol. 2022 Sep 9;5:942. doi: 10.1038/s42003-022-03823-w (PMC9463188; doi:10.1038/s42003-022-03823-w)
Supplement: Supplementary file 3 — Supplemental Data 1 [file 42003_2022_3823_MOESM3_ESM.xlsx]

## Sheet: Figure 1a
Figure 1a
	Figure displays raw flow cytometry gating from FlowJo

## Sheet: Figure 1b
Figure 1b
		MR1/5-OP-RU+
	Lung	2.17667	4.87333	4.51	1.21333	2.38	2.6	0.44	2.2	1.55
	Blood	0.99	1.4	1.3	0.77	0.44	0.35	0.68	1.1	1.1

## Sheet: Figure 1c
Figure 1c
MAIT cells
	Lung									Blood
CD8+	7.71	12.9	88.8	66.3	71.1	63.9	16	43	34	90	91.7	94	92	96.5	90.7	81	90.4	75.2
CD8-CD4-	86.9	82.2	7.89	32.33	22.22	31.2	84	57	66	18	7	6.7	4.41	8	3.36	8.81	14	8.8
CD4+	2.13	1.96	1.12	1	3.33	1	1	1	1	6.7	2.7	1.2	2.55	0.5	0.16	2.15	3.9	0.53
Non-MAIT cells
	Lung									Blood
CD8+	28.6	17.9	39.1	36.6	32.8	44.1	20	50	28	31	35.4	42	23.5	21	22.4	36.7	40	24
CD8-CD4-	37.7	43.3	5.92	55.3	34	34.1	41.3	34	28.2	2.4	4.6	2.7	1.3	1.2	4.04	2.61	3.2	1.9
CD4+	31.3	38.5	53.8	7.27	34	19.9	38.7	14	42	66	60	55	75.5	77.6	72.4	59.5	55	74

## Sheet: Figure 1d
Figure 1D
	Lung					Blood
Naive	0	0.69	0	0	0	0.7	0.92	0.95	0.77	0.46
Effector, TEMRA	5.71	0	0	6.98	0	13.9	7.08	4.74	2.55	3.87
T CM	1.43	1.39	0	0	0	0.23	0.26	0.47	0.26	0.55
T EM	90	93.1	100	79.1	93.3	75.3	90.6	93	92.6	89.1

## Sheet: Figure 1e
Figure 1E
	Lung					Blood
Naive	2.08	20.1	0.12	4.61	14.1	27.7	66.3	27.8	23.8	26
Effector, TEMRA	51.2	11.8	0.57	44	9.72	46.1	24.1	41.2	49.5	49.4
T CM	1.13	5.5	3.1	0.74	3.6	2.59	1.27	1.85	4.93	1.23
T EM	42.6	43.5	86.9	42.5	60.4	39.7	15.9	42.2	31.6	24.8

## Sheet: Figure 2a
Figure 2A displays raw flow cytometry gating from FlowJo

## Sheet: Figure 2b
Figure 2b
See Supplemental Table 2 for RNA-seq summary results

## Sheet: Figure 2c
Figure 2C
Raw data is contained in Supplemental Table 2

## Sheet: Figure 3a
Figure 3A
								TPM	TPM	TPM	TPM	TPM	TPM	TPM	TPM
Gene	Desc	BaseMean	log2FoldChange	lfcSE	stat	pvalue	padj FDR	MAIT 103	MAIT 104	MAIT 105	MAIT 107	CD8 103	CD8 104	CD8 105	CD8 107
IL23R	interleukin 23 receptor	2458.85	6.38865	0.302573	21.1144	5.8693e-99	7.33135e-95	63.7958	68.5304	167.94	130.608	0.899019	0.359488	0.693806	1.11789	107.719	0.767552
CCR6	chemokine (C-C motif) receptor 6	252.245	4.20043	0.359643	11.6794	1.62401e-31	2.70474e-28	4.80413	7.07601	3.40103	19.4777	0.300873	0.036396	0.0951688	0.79226	8.68971	0.306174
CCL20	chemokine (C-C motif) ligand 20	1745.34	3.83517	0.394689	9.71696	2.55299e-22	2.65745e-19	86.3436	93.3818	460.4	81.9189	4.482	5.47262	4.41849	5.08187	180.511	4.86375
CD40LG	CD40 ligand	1646.73	3.43052	0.437237	7.84592	4.29807e-15	1.71387e-12	124.71	86.1887	88.2568	135.125	4.03399	1.31208	1.54941	14.5957	108.57	5.3728
INHA	inhibin alpha	66.1669	2.82769	0.447054	6.32517	2.52959e-10	4.0509e-08	1.71436	1.9057	12.8298	2.27892	0.21333	0.219352	0.420614	0.201044	4.6822	0.263585
ACVR1C	activin A receptor type IC	688.642	2.46172	0.423422	5.81387	6.10454e-09	7.02782e-07	6.72558	9.34873	11.0865	10.02	0.0894755	1.39675	1.48714	1.50439	9.29519	1.11944
CCR2	chemokine (C-C motif) receptor 2	2996.78	2.37671	0.339879	6.99281	2.69429e-12	6.06386e-10	187.202	92.3282	59.9631	110.139	18.6933	16.8313	4.16584	35.3564	112.408	18.7617
TNFSF13B	tumor necrosis factor superfamily member 13b	908.715	2.29397	0.442004	5.18993	2.10368e-07	1.69529e-05	57.3087	23.2001	66.6275	10.3389	2.12717	5.80745	7.93235	2.59225	39.3688	4.61481
TNFRSF25	tumor necrosis factor receptor superfamily member 25	6477.6	2.26314	0.319908	7.07435	1.5015e-12	3.64179e-10	145.363	244.337	160.781	256.779	42.2646	15.1729	47.2875	41.2878	201.815	36.5032
CXCL2	chemokine (C-X-C motif) ligand 2	1641.9	2.13317	0.459253	4.64487	3.40284e-06	0.00018766	715.566	164.427	52.1234	22.6381	21.8895	31.4797	18.6345	12.5113	238.689	21.1287
IL26	interleukin 26	59.0617	2.08932	0.431387	4.84325	1.2773e-06	8.2667e-05	8.44892	2.95603	15.6602	6.65825	0.278301	1.07309	3.55418	1.14745	8.43086	1.51325
IL18RAP	interleukin 18 receptor accessory protein	8835.3	2.07857	0.347961	5.97357	2.32111e-09	2.98896e-07	192.921	281.06	377.168	238.965	19.2153	76.1009	28.9276	100.673	272.528	56.2293
IL1R1	interleukin 1 receptor, type I	442.79	2.05604	0.485969	4.2308	2.32857e-05	0.000908944	8.65558	12.8611	2.59285	18.5656	0.0527978	2.32354	1.30597	0.932949	10.6688	1.15381
CXCR6	chemokine (C-X-C motif) receptor 6	8000.13	2.04497	0.318165	6.4274	1.29803e-10	2.19104e-08	206.075	209.332	199.215	455.006	61.3786	56.1329	14.1744	117.399	267.407	62.2712
CCR1	chemokine (C-C motif) receptor 1	2939.31	2.04001	0.382581	5.33223	9.70121e-08	8.5638e-06	188.687	81.9277	188.365	67.32	19.1982	27.7094	10.3086	33.7461	131.575	22.7406
CSF3R	colony stimulating factor 3 receptor	816.303	2.03401	0.439441	4.62863	3.68096e-06	0.000199475	48.6017	15.7913	3.1983	10.7665	2.52093	5.86871	1.84561	1.59987	19.5894	2.95878
IL13RA1	interleukin 13 receptor subunit alpha 1	582.135	2.02313	0.477153	4.23999	2.23525e-05	0.000875252	71.1352	6.01988	0.679363	6.34987	3.79035	1.7845	0.311076	1.7337	21.0461	1.9049
CXCL1	chemokine (C-X-C motif) ligand 1 (melanoma growth stimulating activity, alpha)	120.476	2.00832	0.499592	4.01992	5.82188e-05	0.00189163	55.5501	19.3641	8.72831	0.706412	2.42386	0.830761	4.44802	0.951781	21.0872	2.1636
IL17A	interleukin 17A	252.518	1.81333	0.511103	3.54788	0.000388343	0.00819391	3.37691	24.3257	49.109	2.32806	0.844896	0.330951	0.0360573	0.0473952	19.7849	0.314825
CXCL3	chemokine (C-X-C motif) ligand 3	631.918	1.80065	0.514202	3.50184	0.000462054	0.0093089	192.406	10.2447	17.8721	1.12521	5.73	1.3863	2.68847	3.61325	55.4119	3.35451
IFNGR1	interferon gamma receptor 1	15268.2	1.78719	0.235147	7.60032	2.95402e-14	9.83965e-12	606.636	442.942	646.833	960.975	158.434	166.522	95.6686	353.154	664.346	193.444
TNFRSF11A	tumor necrosis factor receptor superfamily member 11a	346.899	1.75146	0.391536	4.47332	7.70137e-06	0.000366468	1.6354	4.20824	4.00695	5.70665	0.166504	1.07002	0.522277	2.20662	3.88931	0.991355
CXCL16	chemokine (C-X-C motif) ligand 16	1862.47	1.66797	0.445826	3.7413	0.000183068	0.00465909	392.241	26.5671	24.2918	47.0355	16.4631	17.9738	8.30085	29.4218	122.534	18.0399
TNFSF13	tumor necrosis factor superfamily member 13	151.655	1.66045	0.471549	3.52126	0.000429496	0.00880925	38.64	7.63877	1.92649	5.81373	1.89046	2.61533	1.3554	2.55091	13.5048	2.10302
CCL2	chemokine (C-C motif) ligand 2	691.218	1.64619	0.514698	3.19835	0.00138214	0.0210798	188.839	9.10113	122.079	3.87959	5.72298	0.473468	33.1321	1.16237	80.9746	10.1227
CCR5	chemokine (C-C motif) receptor 5 (gene/pseudogene)	2981.7	1.55153	0.30718	5.05089	4.39755e-07	3.25993e-05	87.113	87.3766	105.68	73.8829	47.4417	20.162	10.7546	38.2564	88.5131	29.1537
LTB	lymphotoxin beta	31895.1	1.51892	0.349524	4.34568	1.38845e-05	0.000594962	198.485	218.9	899.006	260.585	109.611	28.452	430.001	52.7635	394.244	155.207
LTBR	lymphotoxin beta receptor	332.997	1.48996	0.474557	3.13969	0.00169128	0.0245078	26.7412	6.04999	0.784576	4.27015	1.3705	3.19824	0.566064	1.53023	9.46147	1.66626
CXCL17	chemokine (C-X-C motif) ligand 17	428.317	1.4271	0.413381	3.45227	0.000555901	0.0107322	61.504	104.437	11.1927	84.9781	8.93243	33.4396	16.5744	12.8197	65.528	17.9416
IL18R1	interleukin 18 receptor 1	5047.34	1.29479	0.210244	6.15852	7.34291e-10	1.06035e-07	78.474	100.967	113.776	140.563	36.6032	29.7438	50.4584	58.5624	108.445	43.842
OSM	oncostatin M	3184.04	1.26207	0.330829	3.81486	0.000136258	0.00367604	445.309	50.8384	122.694	94.2517	84.7352	33.1047	82.4723	38.0522	178.273	59.5911
IL12RB2	interleukin 12 receptor subunit beta 2	1573.69	1.25603	0.388057	3.23671	0.00120918	0.0192528	25.606	42.9441	22.0701	24.3806	8.32216	4.90533	6.72998	27.5376	28.7502	11.8738
OSMR	oncostatin M receptor	151.463	1.21016	0.271038	4.46488	8.01119e-06	0.000378762	1.33121	6.22402	2.37446	2.11145	1.11554	1.76879	1.0091	0.626358	3.01028	1.12995
IL7R	interleukin 7 receptor	31598.1	1.17	0.302587	3.86665	0.000110341	0.00310555	506.686	667.264	171.556	982.339	282.684	178.226	143.463	252.968	581.961	214.335
ACVR1	activin A receptor type I	1156.36	0.927704	0.278886	3.32646	0.000879567	0.0152699	16.8634	35.101	27.931	49.5654	24.0622	10.1434	12.7909	19.5083	32.3652	16.6262
ACVR1	activin A receptor type I	1156.36	0.927704	0.278886	3.32646	0.000879567	0.0152699	16.8634	35.101	27.931	49.5654	24.0622	10.1434	12.7909	19.5083	32.3652	16.6262
LTA	lymphotoxin alpha	2882.21	0.801675	0.234115	3.42428	0.000616424	0.0115699	12.6109	19.2124	47.2608	11.3079	9.42376	7.18511	23.5674	8.43469	22.598	12.1527
TNFRSF8	tumor necrosis factor receptor superfamily member 8	300.265	0.779741	0.265196	2.94024	0.00327953	0.0397329	8.23631	8.34856	3.82724	14.0495	7.70344	3.53869	1.95461	6.85911	8.6154	5.01396
IL12RB1	interleukin 12 receptor subunit beta 1	4372.29	0.728392	0.189214	3.84956	0.000118328	0.00327362	56.1555	59.2807	133.143	112.914	61.0111	37.8619	53.3687	56.5587	90.3732	52.2001
IL33	interleukin 33	661.184	0.694865	0.236759	2.93491	0.00333649	0.0402279	13.5964	17.8238	22.1115	33.3994	14.5792	13.8248	12.5475	11.3406	21.7328	13.073
RELT	RELT tumor necrosis factor receptor	1204.23	0.642354	0.165147	3.88958	0.000100416	0.00288014	20.1133	14.5123	13.8828	22.1301	15.0249	7.55423	8.91691	15.6509	17.6596	11.7867
TNFSF12	tumor necrosis factor superfamily member 12	2151.77	0.608461	0.200726	3.0313	0.00243501	0.0323571	78.5329	51.9569	55.9118	58.1989	42.2539	32.4323	35.6546	54.0565	61.1501	41.0993
ACVR2A	activin A receptor type IIA	1228.17	-0.828668	0.212348	-3.90242	9.52376e-05	0.00276654	12.2062	12.3882	6.60686	7.28	18.8973	17.999	13.4002	20.2304	9.6203	17.6317
BMPR2	bone morphogenetic protein receptor type II	876.566	-0.869204	0.265023	-3.27973	0.00103906	0.0172822	2.31915	7.132	2.29392	3.10715	8.49625	7.49454	4.616	6.93423	3.71306	6.88525
IL6ST	interleukin 6 signal transducer	2561.68	-0.984649	0.276399	-3.56242	0.00036745	0.00785927	11.4133	36.0488	11.4935	12.5398	25.1136	61.3367	37.2376	18.8978	17.8738	35.6464
IL21R	interleukin 21 receptor	1459.23	-1.07323	0.180312	-5.95208	2.64758e-09	3.32371e-07	11.7137	17.6132	15.5351	17.34	45.4717	20.5979	35.3662	41.4747	15.5505	35.7276
CXCR3	chemokine (C-X-C motif) receptor 3	3167.95	-1.16959	0.256432	-4.56101	5.09078e-06	0.000256925	97.2798	82.6143	104.762	64.337	363.276	127.461	183.258	217.439	87.2483	222.859
CCL4L1	chemokine (C-C motif) ligand 4-like 1	345.19	-1.28227	0.365223	-3.51091	0.000446569	0.00910709	3.89138	5.2158	0.109217	7.2402	17.7086	15.463	0	23.8617	4.11415	14.2583
CCR4	chemokine (C-C motif) receptor 4	196.594	-1.53333	0.505914	-3.03081	0.002439	0.0323758	0.215779	1.13203	0.257992	7.07238	6.66978	0.571505	2.77219	40.7943	2.16955	12.7019
TNFSF11	tumor necrosis factor superfamily member 11	94.9259	-1.74814	0.515348	-3.39217	0.000693425	0.012747	0	0	0	0	0.519969	0.81604	0.588633	6.02859	0	1.98831
CXCL13	chemokine (C-X-C motif) ligand 13	107.849	-1.76588	0.476413	-3.7066	0.000210056	0.0051854	0	0.683272	0	0.0581608	1.14986	22.4104	2.62314	58.8616	0.185358	21.2612
IFNG	interferon, gamma	10612.6	-1.80406	0.418477	-4.31102	1.62504e-05	0.000672131	136.364	159.415	595.696	80.9049	1717.91	1470.28	377.584	586.517	243.095	1038.07
CCR7	chemokine (C-C motif) receptor 7	2915.5	-2.29043	0.327994	-6.98315	2.88638e-12	6.43817e-10	48.4102	21.3772	44.1481	12.1125	207.62	93.0339	515.451	68.2237	31.512	221.082
CX3CR1	chemokine (C-X3-C motif) receptor 1	8641.55	-2.35209	0.401428	-5.85932	4.64757e-09	5.47668e-07	80.4877	13.0859	7.77368	34.0882	455.779	187.117	67.4891	284.09	33.8589	248.619
CX3CR1	chemokine (C-X3-C motif) receptor 1	8641.55	-2.35209	0.401428	-5.85932	4.64757e-09	5.47668e-07	80.4877	13.0859	7.77368	34.0882	455.779	187.117	67.4891	284.09	33.8589	248.619
XCL2	chemokine (C motif) ligand 2	3123.42	-2.60685	0.370955	-7.02741	2.104e-12	4.95868e-10	63.1195	48.0228	52.5258	57.4495	325.914	716.643	400.76	589.62	55.2794	508.234
XCL1	chemokine (C motif) ligand 1	2115.17	-3.15151	0.372777	-8.45415	2.81129e-17	1.52678e-14	2.2473	10.0733	25.6037	14.6121	101.822	173.781	216.391	122.075	13.1341	153.517
CXCR2	chemokine (C-X-C motif) receptor 2	932.365	-3.39949	0.432519	-7.85974	3.8492e-15	1.60268e-12	0.206697	1.94181	0.164755	1.82891	20.4866	37.3932	0.975066	37.6046	1.03554	24.1149
GDF10	growth differentiation factor 10	17.2053	-3.67549	0.513745	-7.1543	8.40987e-13	2.14383e-10	0.013585	0	0	0	1.1715	0.312875	2.19526	0.250917	0.00339624	0.982639
CCR8	chemokine (C-C motif) receptor 8	71.0339	-3.7643	0.491411	-7.66019	1.85659e-14	6.62589e-12	0	0.10959	0	0.111941	1.20716	9.92986	4.77824	15.9388	0.0553828	7.96351

## Sheet: Figure 3b
Figure 3B
	OD123 Tet+	OD123 Tet-	OD126 Tet+	OD126 Tet-	OD136 Tet+	OD136 Tet-
IL26	0.003044	5.64e-05	0	2.97e-05	0.008298	0
	OD123 Tet+	OD123 Tet-	OD126 Tet+	OD126 Tet-	OD136 Tet+	OD136 Tet-
CXCR6	0.02239	0.012317	0.016711	0.002875	0.035904	0.004574
	OD123 Tet+	OD123 Tet-	OD126 Tet+	OD126 Tet-	OD136 Tet+	OD136 Tet-
CD3E	0.761928	0.511312	0.295034	0.445888	0.296901	0.183515
	OD123 Tet+	OD123 Tet-	OD126 Tet+	OD126 Tet-	OD136 Tet+	OD136 Tet-
PLZF	0.396812	0.239329	0.229639	0.216012	0.303364	0.381834
Organ Donor 123
Block Type	96well
Chemistry	TAQMAN
Instrument Type	steponeplus
Passive Reference	ROX
Sample Name	Target Name	Task	RQ	RQ Min	RQ Max	Cт Mean	ΔCт Mean	ΔCт SE	ΔΔCт
OD123 Tet+ RT+ PreAmp	GAPDH	UNKNOWN				19.907
OD123 Tet+ RT+ PreAmp	IL26	UNKNOWN	1	0.869255	1.15041	28.2667	8.3597	0.0728084	0
OD123 Tet+ RT+ PreAmp	CXCR6	UNKNOWN	1	0.88725	1.12708	25.388	5.48101	0.0621614	0
OD123 Tet+ RT+ PreAmp	CD3E	UNKNOWN	1	0.85107	1.17499	20.2993	0.392272	0.0837944	0
OD123 Tet+ RT- PreAmp	GAPDH	UNKNOWN				22.5993
OD123 Tet- RT- PreAmp	GAPDH	UNKNOWN				19.7857
NTC	GAPDH	UNKNOWN
NTC	IL26	UNKNOWN
NTC	CXCR6	UNKNOWN
NTC	CD3E	UNKNOWN
OD123 Tet- RT+ PreAmp	GAPDH	UNKNOWN				16.6992
OD123 Tet- RT+ PreAmp	IL26	UNKNOWN	0.0185137	0.0164931	0.0207818	30.8141	14.115	0.0600507	5.75526
OD123 Tet- RT+ PreAmp	CXCR6	UNKNOWN	0.550122	0.507597	0.596209	23.0424	6.34319	0.041804	0.862178
OD123 Tet- RT+ PreAmp	CD3E	UNKNOWN	0.671076	0.556497	0.809246	17.6669	0.967725	0.0972832	0.575452
Analysis Type	Singleplex
Endogenous Control	GAPDH
RQ Min/Max Confidence Level	95.0
Reference Sample	OD123 Tet+ RT+ PreAmp
Organ Donor 126
Block Type	96well
Chemistry	TAQMAN
Instrument Type	steponeplus
Passive Reference	ROX
Sample Name	Target Name	Task	RQ	RQ Min	RQ Max	Cт Mean	ΔCт Mean	ΔCт SE	ΔΔCт
OD126 Tet+ RT+ PreAmp	GAPDH	UNKNOWN				18.4504
OD126 Tet+ RT+ PreAmp	IL26	UNKNOWN
OD126 Tet+ RT+ PreAmp	CXCR6	UNKNOWN	1	0.924454	1.08172	24.3535	5.90309	0.0408172	0
OD126 Tet+ RT+ PreAmp	CD3E	UNKNOWN	1	0.927632	1.07801	20.2114	1.76105	0.0390337	0
OD126 Tet+ RT- PreAmp	GAPDH	UNKNOWN				21.6543
OD126 Tet- RT- PreAmp	GAPDH	UNKNOWN				18.6375
NTC	GAPDH	UNKNOWN
NTC	IL26	UNKNOWN
NTC	CXCR6	UNKNOWN
NTC	CD3E	UNKNOWN
OD126 Tet- RT+ PreAmp	GAPDH	UNKNOWN				15.4332
OD126 Tet- RT+ PreAmp	IL26	UNKNOWN				30.4721	15.0389	0.050304
OD126 Tet- RT+ PreAmp	CXCR6	UNKNOWN	0.172065	0.151057	0.195996	23.8753	8.44206	0.067665	2.53897
OD126 Tet- RT+ PreAmp	CD3E	UNKNOWN	1.51131	1.38209	1.65261	16.5985	1.16525	0.0464439	-0.595801
Analysis Type	Singleplex
Endogenous Control	GAPDH
RQ Min/Max Confidence Level	95.0
Reference Sample	OD126 Tet+ RT+ PreAmp
Organ Donor 136
Block Type	96well
Chemistry	TAQMAN
Experiment Run End Time	2020-03-15 16:01:14 PM PDT
Instrument Type	steponeplus
Passive Reference	ROX
Sample Name	Target Name	Task	RQ	RQ Min	RQ Max	Cт Mean	ΔCт Mean	ΔCт SE	ΔΔCт
OD136 Tet+ RT+ PreAmp	GAPDH	UNKNOWN				21.9236
OD136 Tet+ RT+ PreAmp	IL26	UNKNOWN	1	0.870111	1.14928	28.8367	6.91303	0.0722969	0
OD136 Tet+ RT+ PreAmp	CXCR6	UNKNOWN	1	0.856444	1.16762	26.7234	4.79972	0.0805232	0
OD136 Tet+ RT+ PreAmp	CD3E	UNKNOWN	1	0.883947	1.13129	23.6756	1.75195	0.0640994	0
OD136 Tet+ RT- PreAmp	GAPDH	UNKNOWN				23.2918
OD136 Tet- RT- PreAmp	GAPDH	UNKNOWN				21.1136
NTC	GAPDH	UNKNOWN
NTC	IL26	UNKNOWN
NTC	CXCR6	UNKNOWN
NTC	CD3E	UNKNOWN
OD136 Tet- RT+ PriAmp	GAPDH	UNKNOWN				19.2201
OD136 Tet- RT+ PriAmp	IL26	UNKNOWN
OD136 Tet- RT+ PriAmp	CXCR6	UNKNOWN	0.127388	0.114533	0.141686	26.9925	7.77242	0.0552763	2.9727
OD136 Tet- RT+ PriAmp	CD3E	UNKNOWN	0.618102	0.541017	0.706169	21.6661	2.44603	0.0692144	0.694084
Analysis Type	Singleplex
Endogenous Control	GAPDH
RQ Min/Max Confidence Level	95.0
Reference Sample	OD136 Tet+ RT+ PreAmp

[truncated: 8 more sheets: Figure 4a, Figure 4b, Figure 4c, Figure 5a, Figure 5b, Figure 5c, Figure 5d, S-Figure 7]
