# Supplementary material for: Human lung-resident mucosal-associated invariant T cells are abundant, express antimicrobial proteins, and are cytokine responsive
Source: Commun Biol. 2022 Sep 9;5:942. doi: 10.1038/s42003-022-03823-w (PMC9463188; doi:10.1038/s42003-022-03823-w)
Supplement: Supplementary file 4 — Supplemental Data 2 [file 42003_2022_3823_MOESM4_ESM.xlsx]

## Sheet: Sheet1
Genes log2FC>1 or <-1; p-adjusted <0.001; columns report TPM per sample; CD8+ MAIT samples: 38T, 48T, 58T, 78T; non-MAIT CD8+ samples: 38, 48, 58, 78
Gene_id	Desc	log2FC	padj (FDR)	38T_TPM	48T_TPM	58T_TPM	78T_TPM	38_TPM	48_TPM	58_TPM	78_TPM
SLC4A10	solute carrier family 4, sodium bicarbonate transporter, member 10	6.82384	2.43223e-107	192.311	224.508	346.742	265.625	0.792513	1.72144	1.08314	1.5521
IL23R	interleukin 23 receptor	6.38865	7.33135e-95	63.7958	68.5304	167.94	130.608	0.899019	0.359488	0.693806	1.11789
RORC	RAR-related orphan receptor C	6.30353	1.16923e-87	127.412	195.029	91.0321	165.151	0.852886	1.98535	0.509577	1.17216
TSPAN15	tetraspanin 15	4.18044	1.62296e-60	81.9275	106.238	142.486	137.046	5.28585	5.8129	3.49593	7.02597
P2RY14	purinergic receptor P2Y, G-protein coupled, 14	3.51368	3.32181e-55	38.2198	36.6154	36.1659	52.0361	2.84295	3.46959	4.02422	2.66045
AQP3	aquaporin 3 (Gill blood group)	2.73251	9.25671e-48	236.503	402.642	471.419	416.539	44.5746	51.5587	59.3843	61.4166
IL4I1	interleukin 4 induced 1	4.80708	2.25996e-45	97.7393	61.0068	413.574	144.699	5.60294	1.77034	4.81218	2.30324
LTK	leukocyte receptor tyrosine kinase	5.34757	6.96078e-45	38.9412	128.477	23.7754	169.366	0.707215	0.947537	0.192065	2.75179
RBM24	RNA binding motif protein 24	5.29985	8.31432e-45	11.9257	11.5454	5.93146	6.28319	0.130302	0.0893202	0.136241	0.0511659
MBOAT1	membrane bound O-acyltransferase domain containing 1	2.11445	2.88648e-34	20.0737	28.2838	20.3245	28.5108	5.87061	5.12386	4.34363	6.83525
TRBV6-4	T cell receptor beta variable 6-4	5.0034	1.06644e-33	130	64.7377	179.75	100.102	3.7909	0.210698	2.93833	1.08626
TIGIT	T-cell immunoreceptor with Ig and ITIM domains	-2.38817	1.44954e-30	7.77371	18.3668	8.94708	18.2553	44.2793	79.7708	55.1123	135.467
TPBG	trophoblast glycoprotein	4.27961	1.5424e-28	9.76026	16.0506	4.54912	34.5378	0.758334	0.167087	0.116507	0.995423
CCR6	chemokine (C-C motif) receptor 6	4.20043	2.70474e-28	4.80413	7.07601	3.40103	19.4777	0.300873	0.036396	0.0951688	0.79226
PRSS35	protease, serine 35	4.40058	1.39946e-25	45.709	13.6217	19.6968	45.2202	1.37657	0.678224	0.308423	0.405403
SCRN1	secernin 1	3.05325	1.41551e-25	45.2884	84.5933	52.156	81.9755	5.55445	7.47932	3.55885	11.702
BLK	BLK proto-oncogene, Src family tyrosine kinase	3.79308	2.94717e-25	43.4379	131.44	66.6929	54.8963	7.35009	3.1223	2.48416	2.20132
MKNK1	MAP kinase interacting serine/threonine kinase 1	1.8065	1.59897e-24	37.3442	45.0163	50.5576	75.5869	15.4969	11.5834	9.31442	23.6448
WHAMMP2	WAS protein homolog associated with actin, golgi membranes and microtubules pseudogene 2	-2.84549	8.9596e-22	0.510115	1.71573	0.590677	2.47416	8.29151	12.0819	7.48628	11.9684
COLQ	collagen-like tail subunit (single strand of homotrimer) of asymmetric acetylcholinesterase	2.64146	4.81158e-21	68.7629	152.123	68.6194	187.66	10.2061	18.7448	8.65407	31.8791
TMEM171	transmembrane protein 171	3.76875	3.30236e-20	36.5462	63.7509	74.56	48.7983	2.14391	1.10222	2.40175	4.70673
CCL20	chemokine (C-C motif) ligand 20	3.83517	2.65745e-19	86.3436	93.3818	460.4	81.9189	4.482	5.47262	4.41849	5.08187
LEF1	lymphoid enhancer binding factor 1	-3.16995	1.0025e-18	8.03498	7.96411	4.79102	6.92404	111.22	67.3078	162.356	46.7574
FLT4	fms related tyrosine kinase 4	2.8616	2.38336e-18	19.4638	60.2469	8.43693	60.2978	3.44004	2.99832	2.10583	5.67537
ADAM12	ADAM metallopeptidase domain 12	3.48881	1.06982e-17	4.60578	19.6428	23.7751	33.9159	0.788896	0.951559	1.55	1.0455
NR1D1	nuclear receptor subfamily 1 group D member 1	2.13359	1.90805e-17	44.5707	91.2978	22.1562	44.0461	15.6224	9.23855	4.7879	11.9193
UGGT2	UDP-glucose glycoprotein glucosyltransferase 2	1.3071	7.46573e-17	7.93217	6.06242	5.63345	6.22334	3.18919	2.36674	2.32797	2.70062
ME1	malic enzyme 1, NADP(+)-dependent, cytosolic	2.58527	1.3495e-16	37.8402	36.2054	81.5899	87.5152	8.81225	9.6757	9.02869	6.39029
SPON1	spondin 1	2.99739	1.47783e-16	3.68341	4.55513	8.36983	6.33911	0.28764	0.23805	1.08773	0.702481
CYP2E1	cytochrome P450 family 2 subfamily E member 1	3.25292	4.39672e-16	1.27723	1.42279	0.4703	3.01909	0.11661	0.0319737	0.0278684	0.293051
MICAL2	microtubule associated monooxygenase, calponin and LIM domain containing 2	1.51044	1.36709e-15	20.3277	21.1079	19.8078	24.1861	6.83679	5.59077	6.40263	11.9916
PLD1	phospholipase D1	1.75513	8.92227e-15	13.5674	15.5134	8.28998	16.4901	3.9452	5.77191	2.4245	3.57636
RAB37	RAB37, member RAS oncogene family	-1.54059	9.80183e-15	28.6931	45.0116	29.7819	32.8549	134.596	124.36	71.3372	90.5387
CTSA	cathepsin A	1.46308	1.21385e-14	116.358	84.9865	115.423	106.281	52.1357	26.4491	31.4664	46.1001
ZNF683	zinc finger protein 683	-2.49439	1.52678e-14	78.0126	45.9632	59.9955	49.8179	987.593	255.412	367.499	224.102
XCL1	chemokine (C motif) ligand 1	-3.15151	1.52678e-14	2.2473	10.0733	25.6037	14.6121	101.822	173.781	216.391	122.075
SYN2	synapsin II	3.27436	1.67654e-14	5.88408	18.1971	7.00488	19.2435	0.262019	0.754364	0.164377	2.82426
FCRL6	Fc receptor like 6	-2.66004	2.03607e-14	45.1559	63.665	19.307	40.9753	434.703	487.601	140.435	303.808
DPP4	dipeptidyl-peptidase 4	2.52077	2.76424e-14	113.835	316.86	300.674	372.242	30.5953	25.379	34.8736	72.3472
B3GALT2	Beta-1,3-galactosyltransferase 2	3.93877	3.05228e-14	9.1792	24.8124	27.1528	58.1123	0.731029	0.375832	0.102368	0.941897
UPP2	uridine phosphorylase 2	2.691	4.72124e-14	13.2574	31.3576	31.5038	35.1545	2.52937	2.08061	2.78822	6.82336
TRAV1-2	T cell receptor alpha variable 1-2	3.5274	5.83714e-14	1137.32	1372.19	2168.19	1801.21	234.985	19.3218	60.5276	53.9166
GPR174	G protein-coupled receptor 174	-1.48755	8.76942e-14	25.535	13.5369	13.6466	17.2675	98.9318	33.4395	34.7408	54.6996
SESN1	sestrin 1	1.46548	1.89075e-13	58.1635	141.99	48.8561	142.435	30.3497	38.0994	14.4768	56.5534
OBSL1	obscurin-like 1	3.50133	2.44906e-13	0.857874	4.61367	3.56259	1.22306	0.0461166	0.28451	0.0137767	0.0633803
GCSAM	germinal center-associated, signaling and motility	-3.51655	4.91866e-13	0.0706146	2.13231	0.211072	0.77002	6.03013	21.2032	18.6048	16.1868
PTTG1	pituitary tumor-transforming 1	-1.89909	1.0802e-12	6.51225	8.10748	9.1369	5.79699	30.8476	36.2715	21.91	32.9198
CXCR2	chemokine (C-X-C motif) receptor 2	-3.39949	1.60268e-12	0.206697	1.94181	0.164755	1.82891	20.4866	37.3932	0.975066	37.6046
MCAM	melanoma cell adhesion molecule	3.17491	1.7004e-12	3.99622	14.7697	2.73516	61.3107	0.483839	0.860255	0.21681	2.90922
CD40LG	CD40 ligand	3.43052	1.71387e-12	124.71	86.1887	88.2568	135.125	4.03399	1.31208	1.54941	14.5957
DAB1	Dab, reelin signal transducer, homolog 1 (Drosophila)	3.08237	2.09288e-12	6.00083	2.35738	0.966813	2.55646	0.24785	0.147027	0.0939761	0.359348
APBA2	amyloid beta precursor protein binding family A member 2	-2.21	4.61959e-12	9.5572	8.84906	6.1416	7.83937	34.7998	63.5816	25.0499	78.4362
TSPAN2	tetraspanin 2	-2.62546	4.61959e-12	2.72227	6.40372	1.58058	7.54179	61.8965	46.4586	16.9444	22.8925
PAX1	paired box 1	1.48001	5.27911e-12	61.4227	32.3392	53.7924	44.0605	24.2169	11.0618	14.5623	19.0887
RARG	retinoic acid receptor, gamma	1.96514	5.40762e-12	49.8269	56.5746	41.6268	29.5037	18.2893	8.57668	5.87827	10.8414
AC009951.1	NA	-2.17138	5.40762e-12	7.99333	6.89532	3.36516	2.80607	40.7253	45.8421	9.13026	23.7944
CCR8	chemokine (C-C motif) receptor 8	-3.7643	6.62589e-12	0	0.10959	0	0.111941	1.20716	9.92986	4.77824	15.9388
CA2	carbonic anhydrase II	3.27271	8.16116e-12	82.9528	161.809	127.189	90.4023	0.810291	17.6051	4.67288	4.89718
AMICA1	adhesion molecule interacting with CXADR antigen 1	1.75497	8.19167e-12	226.95	338.076	135.63	443.221	60.2302	69.3369	48.741	144.49
TRDV1	T cell receptor delta variable 1	-3.22937	8.94114e-12	7.31877	3.57173	32.2676	14.3654	97.5388	185.625	536.061	173.319
IFNGR1	interferon gamma receptor 1	1.78719	9.83965e-12	606.636	442.942	646.833	960.975	158.434	166.522	95.6686	353.154
KLRC2	killer cell lectin like receptor C2	-3.01745	1.34881e-11	3.76752	31.8479	3.48567	37.1704	32.449	807.887	148.377	149.765
INPP5J	inositol polyphosphate-5-phosphatase J	1.61864	1.91614e-11	12.0216	29.4863	17.6356	18.3993	7.97258	5.598	4.04519	6.2673
C1orf21	chromosome 1 open reading frame 21	-1.71818	2.0006e-11	9.5388	14.876	2.91733	7.56344	46.399	36.423	10.8266	30.1643
REC8	REC8 meiotic recombination protein	1.74405	2.27207e-11	44.7022	56.3637	46.5489	41.7983	25.2362	7.30805	9.89491	16.9058
ERN1	endoplasmic reticulum to nucleus signaling 1	1.98322	2.50801e-11	83.7809	186.998	48.4048	369.156	34.698	26.2059	9.33517	98.4805
IGFBP4	insulin like growth factor binding protein 4	2.31154	2.68012e-11	97.3514	103.444	95.6426	123.468	14.6475	15.687	20.2517	21.1602
CPNE7	copine VII	2.27777	2.68012e-11	14.2419	68.7289	58.1356	51.2803	3.19001	6.15641	10.9738	12.7768
CRTAM	cytotoxic and regulatory T-cell molecule	-1.74761	2.68012e-11	19.7979	58.7571	34.1036	77.8455	100.069	232.784	131.205	187.216
CASC8	cancer susceptibility candidate 8 (non-protein coding)	3.14201	2.94802e-11	13.2598	1.94829	5.45507	9.06199	0.287421	0.164186	0.143105	1.31672
ANXA8L2	NA	1.50324	4.53212e-11	18.1396	22.5143	23.827	22.1759	9.59521	5.02338	5.82738	10.2682
GUSBP2	glucuronidase, beta pseudogene 2	1.49634	4.53212e-11	15.6741	9.54202	20.6195	19.7742	5.19048	4.29925	6.97764	6.19938
ESPN	espin	2.38177	6.824e-11	13.0674	21.2376	19.5622	21.916	4.18654	1.21655	4.43717	2.7661
RUNX2	runt-related transcription factor 2	2.10253	1.15638e-10	23.6364	84.2257	26.0605	94.0597	11.4779	8.48759	4.56636	24.5036
SGIP1	SH3-domain GRB2-like (endophilin) interacting protein 1	1.63421	1.15638e-10	7.24928	8.433	16.5891	12.2943	3.05788	2.5139	3.7626	4.22359
TPST2	tyrosylprotein sulfotransferase 2	-1.1757	1.38796e-10	181.68	152.846	100.505	150.26	498.977	282.794	285.308	322.303
ZBTB16	zinc finger and BTB domain containing 16	2.26876	1.78645e-10	62.0569	146.426	50.1351	148.719	8.95596	18.3331	5.37549	51.811
B3GNT8	UDP-GlcNAc:betaGal beta-1,3-N-acetylglucosaminyltransferase 8	2.03362	1.91275e-10	29.5787	27.6093	35.7913	85.0934	10.0975	9.23349	5.07916	12.9764
TRAV38-1	T cell receptor alpha variable 38-1	-3.63922	2.08142e-10	0	0	2.8275	0	20.9761	17.4288	98.3621	30.2012
AL450992.2	NA	2.2149	2.36721e-10	33.3919	114.169	101.257	111.684	15.5204	19.4542	8.47818	21.0692
KLRC4	killer cell lectin like receptor C4	-2.86899	2.80804e-10	3.67023	6.93635	0.573625	22.6007	50.2115	66.7115	33.4431	117.92
TIMP4	TIMP metallopeptidase inhibitor 4	2.96515	2.96593e-10	9.47115	17.7775	11.0094	18.4615	0.271976	0.699134	0.365621	3.7379
KLRC4-KLRK1	KLRC4-KLRK1 readthrough	-2.55602	3.1672e-10	1.13367	2.70343	0.949845	5.39442	11.0805	23.8547	9.59427	24.2364
TNFRSF25	tumor necrosis factor receptor superfamily member 25	2.26314	3.64179e-10	145.363	244.337	160.781	256.779	42.2646	15.1729	47.2875	41.2878
PHACTR2	phosphatase and actin regulator 2	1.75226	3.64248e-10	34.2487	52.1737	27.3893	54.739	11.7948	7.61236	10.0152	18.5808
CD38	CD38 molecule	-2.15545	3.97937e-10	2.46481	3.82737	3.19356	2.52538	8.99048	16.4692	19.3025	24.0095
XCL2	chemokine (C motif) ligand 2	-2.60685	4.95868e-10	63.1195	48.0228	52.5258	57.4495	325.914	716.643	400.76	589.62
SELENBP1	selenium binding protein 1	2.65086	5.00135e-10	35.8696	149.706	13.7677	37.3624	2.51873	20.3675	3.13728	1.83558
ADH4	alcohol dehydrogenase 4 (class II), pi polypeptide	-1.36802	5.88508e-10	8.57598	6.51044	8.76175	4.61436	21.5264	16.7416	29.8673	11.9608
FGFBP2	fibroblast growth factor binding protein 2	-2.90341	5.9466e-10	83.6667	46.6719	17.0344	64.4519	1257.73	1030.71	179.696	486.848
CCR2	chemokine (C-C motif) receptor 2	2.37671	6.06386e-10	187.202	92.3282	59.9631	110.139	18.6933	16.8313	4.16584	35.3564
CCR7	chemokine (C-C motif) receptor 7	-2.29043	6.43817e-10	48.4102	21.3772	44.1481	12.1125	207.62	93.0339	515.451	68.2237
PNLIPRP1	pancreatic lipase-related protein 1	2.71353	6.56796e-10	0.944295	2.25517	0.373673	1.82781	0.262512	0.0616965	0.0403313	0.150204
NKAIN2	Na+/K+ transporting ATPase interacting 2	1.76442	7.26323e-10	31.2291	22.1892	33.009	43.8193	8.09222	8.60367	4.29219	17.574
NCR3	natural cytotoxicity triggering receptor 3	1.53855	8.12818e-10	106.376	47.2037	136.348	129.787	30.9543	27.211	42.1517	34.156
DMGDH	dimethylglycine dehydrogenase	-1.30116	1.00463e-09	2.43197	4.34975	3.38729	4.91911	10.3242	10.645	6.73501	11.7085
ADPGK-AS1	ADPGK antisense RNA 1	1.48675	1.31191e-09	4.3203	6.85493	3.18071	4.72104	1.19174	2.72034	1.32438	1.43196
SAMD12	sterile alpha motif domain containing 12	1.62156	1.46882e-09	2.13589	1.06812	1.89921	2.77788	0.74404	0.514795	0.467394	0.638936
CFH	complement factor H	1.88595	1.86544e-09	7.48693	5.97295	2.51651	34.4604	1.77249	0.868766	1.4486	6.39387
ITGB1	integrin subunit beta 1	-1.64099	1.87033e-09	65.3559	85.1506	54.0078	73.733	439.129	268.018	120.791	186.095
CERK	ceramide kinase	1.57033	2.63326e-09	109.359	369.086	252.916	209.132	86.8954	71.4382	61.2479	67.9453
ELOVL4	ELOVL fatty acid elongase 4	2.49712	3.33183e-09	21.9319	50.8649	39.1762	72.2569	15.9077	3.66574	3.56968	5.38726
LAIR2	leukocyte associated immunoglobulin like receptor 2	-3.1034	3.66367e-09	0.108415	1.22825	0.277766	0.926473	7.35445	29.6597	6.77767	10.707
ARID5B	AT-rich interaction domain 5B	-1.85614	3.83071e-09	12.0904	12.4855	2.98307	15.0165	60.9506	23.2956	32.8256	53.0114
YWHAH	tyrosine 3-monooxygenase/tryptophan 5-monooxygenase activation protein, eta	1.08603	3.89242e-09	499.884	392.121	415.193	368.369	254.84	188.014	149.336	214.72
RNF157	ring finger protein 157	1.36926	4.31261e-09	22.3668	58.7447	24.7928	32.8134	9.22215	10.9709	11.2548	19.7175
RNVU1-15	RNA, variant U1 small nuclear 15	1.67061	5.59318e-09	79.7357	43.9499	164.335	28.7515	24.0245	16.5462	37.7809	9.61175
MAEL	maelstrom spermatogenic transposon silencer	-2.41563	7.51374e-09	6.18896	3.23993	4.61388	3.66499	24.0135	44.4293	32.2927	31.3574
PRR5	proline rich 5	1.33508	8.51074e-09	79.8602	101.601	87.6903	182.057	52.0567	50.549	23.4088	51.7193
MPZL3	myelin protein zero like 3	1.3265	9.45992e-09	57.1638	104.337	68.0009	92.2144	27.0758	24.3092	31.7567	41.3866
FYB	FYN binding protein	-1.12701	9.82828e-09	68.5245	76.578	54.9123	82.1639	202.678	136.537	137.775	170.871
ABHD15	abhydrolase domain containing 15	1.36951	9.98436e-09	48.3401	124.738	51.7208	145.394	29.1719	41.15	11.9431	64.7562
METTL21B	methyltransferase like 21B	1.97495	1.00645e-08	39.9608	11.3795	5.13948	43.6082	8.84222	3.17608	1.71169	7.52749
ANKRD32	NA	-1.15465	1.17886e-08	6.32982	6.79285	4.64904	9.30163	16.8012	17.5752	9.93564	19.2157
CEBPD	CCAAT/enhancer binding protein delta	2.66995	1.35647e-08	859.91	957.261	524.258	1196.03	23.7979	160.271	13.2338	215.617
CTSH	cathepsin H	2.48272	1.55925e-08	116.94	111.835	57.4606	54.5673	7.80685	32.2786	5.79066	4.51604
KLRC3	killer cell lectin like receptor C3	-3.06956	1.66611e-08	0	1.43427	0.278879	2.09291	10.7833	35.068	12.9229	14.6969
TRAV21	T cell receptor alpha variable 21	-2.75792	2.01874e-08	45.5609	17.3413	9.11779	22.0809	796.997	139.011	172.169	102.493
RNU1-60P	NA	1.29739	2.10303e-08	646.143	732.284	1431.26	206.215	210.565	311.538	468.787	124.024
RAD54L	RAD54-like (S. cerevisiae)	1.54779	2.18142e-08	11.3732	14.358	18.6446	23.9164	7.31168	4.14213	3.23466	8.00979
CXCR6	chemokine (C-X-C motif) receptor 6	2.04497	2.19104e-08	206.075	209.332	199.215	455.006	61.3786	56.1329	14.1744	117.399
LONRF3	LON peptidase N-terminal domain and ring finger 3	1.51198	2.85211e-08	15.9143	25.9356	13.0543	29.6669	9.59697	7.41044	2.57363	10.0832
TLE1	transducin like enhancer of split 1	2.14753	3.16587e-08	77.9325	275.747	26.1632	241.066	10.5802	40.6156	4.67274	64.7608
TRAV38-2DV8	T cell receptor alpha variable 38-2/delta variable 8	-3.2307	3.23742e-08	0	1.65023	6.90674	0	61.5389	50.8155	169.358	64.0175
7SK	NA	-1.07529	3.29411e-08	1.44784	3.7138	1.12103	2.81521	5.08912	6.46815	2.15352	5.7419
ABCD1	ATP binding cassette subfamily D member 1	1.47574	3.61335e-08	3.26582	8.01713	4.24426	6.76364	1.96127	1.60786	1.10847	3.17421
RAB27B	RAB27B, member RAS oncogene family	-1.24292	4.01604e-08	3.4596	2.94916	1.86227	4.49065	8.60446	8.32996	4.01354	11.9026
INHA	inhibin alpha	2.82769	4.0509e-08	1.71436	1.9057	12.8298	2.27892	0.21333	0.219352	0.420614	0.201044
AC093334.1	NA	2.54002	4.20696e-08	620.532	552.255	329.006	242.749	38.4355	145.264	26.0674	18.3558
EVC	Ellis van Creveld protein	-2.41473	4.24837e-08	0.438313	1.06954	0.218358	0.472708	7.29715	6.66838	0.820644	2.80237
PXDC1	PX domain containing 1	2.65226	4.60902e-08	9.394	3.02998	4.30335	2.42216	0.634867	0.559533	0.027094	0.605429
NTN4	netrin 4	2.4674	4.80775e-08	20.3589	75.3584	3.64168	19.1589	2.58527	6.25797	1.33546	1.79768
HPGD	hydroxyprostaglandin dehydrogenase 15-(NAD)	1.7122	5.2009e-08	45.3439	51.6675	92.2348	60.6185	27.4608	14.6465	18.6459	10.868
TRAV12-2	T cell receptor alpha variable 12-2	-2.69287	6.94493e-08	42.6215	4.57754	10.9156	25.9971	409.095	44.9331	198.531	197.599
hsa-mir-150	NA	1.69012	7.07752e-08	29.2279	18.2695	8.45719	23.5514	8.87835	4.33396	1.76819	9.19109
MPPED2	metallophosphoesterase domain containing 2	2.89092	7.14175e-08	2.26468	2.2164	0.933418	1.04568	0.0182467	0.159476	0.0163529	0.12897
ADH6	alcohol dehydrogenase 6 (class V)	-2.52515	7.24809e-08	0.424891	0.907187	0.166313	0.189112	3.84079	2.88327	5.52877	2.00199
KIR2DP1	killer cell immunoglobulin like receptor, two Ig domains pseudogene 1	-2.33442	8.81321e-08	0.100351	0.465251	0.06999	0.537763	0.842901	1.82584	0.574116	6.09009
KIR3DL2	killer cell immunoglobulin like receptor, three Ig domains and long cytoplasmic tail 2	-2.2485	9.76934e-08	3.43151	0.55822	0.189945	3.25147	8.62555	7.32605	2.69522	19.4453
IL18R1	interleukin 18 receptor 1	1.29479	1.06035e-07	78.474	100.967	113.776	140.563	36.6032	29.7438	50.4584	58.5624
ITM2A	integral membrane protein 2A	-1.11753	1.23149e-07	285.011	154.26	166.432	172.056	732.29	319.393	418.917	347.448
KIR2DL4	killer cell immunoglobulin like receptor, two Ig domains and long cytoplasmic tail 4	-1.86292	1.23149e-07	2.18515	4.62983	2.21607	6.6743	6.67525	18.3331	6.71677	57.3485
SHE	Src homology 2 domain containing E	1.4479	1.30321e-07	1.85137	3.21442	1.22975	6.11319	0.85063	1.02042	0.555875	1.59702
PLEKHA7	pleckstrin homology domain containing A7	2.8434	1.30681e-07	5.92161	12.0752	2.80756	19.5228	0.570226	0.650578	0.686057	0.119624
CYFIP1	cytoplasmic FMR1 interacting protein 1	1.95616	1.40017e-07	22.5471	9.27633	7.01433	7.88015	2.30078	1.86458	2.38959	3.32673
FTH1P22	ferritin, heavy polypeptide 1 pseudogene 22	-2.1367	1.58048e-07	10.7881	12.222	4.22276	16.4856	88.0261	80.0105	10.6991	99.46
ITGAM	integrin subunit alpha M	-1.65102	1.58963e-07	39.5398	15.7639	6.34278	15.3528	134.8	40.4004	25.629	78.1538
PLXND1	plexin D1	1.45604	1.84422e-07	26.3281	50.5716	16.0236	64.6475	19.8236	8.63184	3.89601	31.8483
TRAJ33	T cell receptor alpha joining 33	2.34505	2.56785e-07	82.0151	235.864	122.575	338.753	34.1163	6.74603	30.5753	34.0065
PTPN13	protein tyrosine phosphatase, non-receptor type 13	2.86478	2.59372e-07	2.61621	16.895	1.15619	6.41565	0.118145	1.47395	0.0141176	0.139176
HORMAD2	HORMA domain containing 2	1.30724	2.76787e-07	16.858	21.9917	20.2593	34.5195	10.9794	11.7373	5.85704	9.03318
MLC1	megalencephalic leukoencephalopathy with subcortical cysts 1	-2.18542	2.76787e-07	1.24336	4.8543	1.67242	7.18586	14.4121	26.846	4.82021	43.3259
FABP5P3	fatty acid binding protein 5 pseudogene 3	2.10609	2.90611e-07	4.61699	9.36189	7.12702	4.53824	0.946752	1.27301	1.4359	0.943705
THEM5	thioesterase superfamily member 5	2.10254	2.94627e-07	5.83679	20.4529	16.3646	24.2749	3.64846	3.36067	1.02181	4.29794
IL18RAP	interleukin 18 receptor accessory protein	2.07857	2.98896e-07	192.921	281.06	377.168	238.965	19.2153	76.1009	28.9276	100.673
MRAS	muscle RAS oncogene homolog	2.8783	3.00323e-07	6.35582	1.25156	1.50678	2.20097	0.343469	0.146137	0.180447	0.0139521
SCD	stearoyl-CoA desaturase (delta-9-desaturase)	1.93422	3.13227e-07	75.6019	85.0816	28.5422	48.9869	16.5293	10.6422	14.4012	11.6173
TRBV9	T cell receptor beta variable 9	-2.80993	3.18101e-07	8.21954	12.0131	18.1707	5.65525	138.272	288.787	131.483	75.0045
IL21R	interleukin 21 receptor	-1.07323	3.32371e-07	11.7137	17.6132	15.5351	17.34	45.4717	20.5979	35.3662	41.4747
IGSF22	immunoglobulin superfamily member 22	1.17433	3.54414e-07	3.40747	3.66922	4.30225	4.74509	1.6995	1.15969	1.88311	2.49344
TRPM5	transient receptor potential cation channel, subfamily M, member 5	1.49481	3.58892e-07	3.48921	3.8663	2.61997	7.14224	1.28368	0.718191	1.2012	2.84649
KLRB1	killer cell lectin like receptor B1	2.25239	4.25623e-07	722.814	912.601	1633.05	1345.5	61.7252	421.436	70.4099	260.672
SORBS3	sorbin and SH3 domain containing 3	1.21114	4.26327e-07	35.9605	53.1955	25.244	66.4054	15.9012	15.7711	12.1445	34.2192
FURIN	furin (paired basic amino acid cleaving enzyme)	1.3129	4.42117e-07	98.793	127.753	249.887	198.294	61.2982	29.9303	108.923	78.2402
KIR2DL3	killer cell immunoglobulin like receptor, two Ig domains and long cytoplasmic tail 3	-1.86628	4.53671e-07	1.73412	4.36267	2.55822	3.33382	6.66938	27.8872	5.37	18.9499
SDC4	syndecan 4	2.35145	4.61026e-07	55.0269	162.15	32.3917	50.007	10.7911	28.5192	3.71965	3.40562
NRN1	neuritin 1	2.23663	4.6474e-07	6.14016	2.40464	17.7869	8.07719	1.48568	0.872925	1.7119	0.900079
SH2D1B	SH2 domain containing 1B	-2.62204	5.11656e-07	1.33711	26.189	3.09269	15.2054	13.3435	344.518	18.9804	258.464
PTPRF	protein tyrosine phosphatase, receptor type F	1.79494	5.23758e-07	3.90024	4.27203	1.27879	4.35591	2.74919	0.925526	0.287658	0.624702
CX3CR1	chemokine (C-X3-C motif) receptor 1	-2.35209	5.47668e-07	80.4877	13.0859	7.77368	34.0882	455.779	187.117	67.4891	284.09
PMP22	peripheral myelin protein 22	2.7078	6.50009e-07	135.329	6.13892	3.28145	2.73627	3.253	0.658431	0.298424	1.75008
TRAV19	T cell receptor alpha variable 19	-2.42434	6.69499e-07	3.43214	7.67693	9.26153	9.08915	25.465	87.4441	68.1788	52.8269
ACVR1C	activin A receptor type IC	2.46172	7.02782e-07	6.72558	9.34873	11.0865	10.02	0.0894755	1.39675	1.48714	1.50439
MIR181A2HG	MIR181A2 host gene	-2.57744	7.33015e-07	0.706173	3.56937	0.301543	2.01156	7.1178	28.2294	9.8217	26.4855
TRAV26-2	T cell receptor alpha variable 26-2	-2.96831	7.77473e-07	0	0	6.7151	0	57.6389	21.1664	86.5043	15.3582
FSD1	fibronectin type III and SPRY domain containing 1	2.24238	8.00159e-07	18.8051	40.5699	29.9657	60.1404	0.817414	5.80926	4.74019	13.3677
TLE1P1	transducin like enhancer of split 1 pseudogene 1	2.11931	8.03474e-07	54.5807	226.168	20.4485	203.785	5.59087	31.8094	3.45174	56.0552
ITPKA	inositol-trisphosphate 3-kinase A	2.87459	8.5872e-07	0.351493	4.95119	4.68012	6.69011	0	0	0.32072	0
LST1	leukocyte specific transcript 1	1.96136	8.84917e-07	20.3662	3.01713	15.2371	8.83252	1.7335	1.89987	3.33746	2.24389
SLAMF1	signaling lymphocytic activation molecule family member 1	1.72213	1.09167e-06	147.386	115.219	231.496	199.026	73.4815	17.973	52.6362	63.1519
SERPINA9	serpin peptidase inhibitor, clade A (alpha-1 antiproteinase, antitrypsin), member 9	2.21924	1.13959e-06	7.6667	2.8316	2.39037	2.01489	0.55489	0.240233	0.65434	0.825687
SPATS2L	spermatogenesis associated, serine rich 2 like	1.24745	1.23289e-06	13.5014	15.9884	19.1582	11.6744	5.03782	9.28427	5.29206	5.35214
SLC17A3	solute carrier family 17 (organic anion transporter), member 3	2.35804	1.2778e-06	3.32618	7.2321	1.20343	12.2272	0.416213	0.299573	0.149206	2.99086
NEK5	NIMA related kinase 5	1.56844	1.39646e-06	3.18018	4.85001	1.84221	4.65451	1.7808	0.766492	0.538175	1.70751
LYG2	lysozyme g2	2.16456	1.42802e-06	19.7139	27.5654	38.4567	24.7752	1.11632	7.14206	2.50114	9.13222
CEP78	centrosomal protein 78kDa	-1.36193	1.72816e-06	7.90891	10.4837	5.29357	11.9378	29.6152	37.6032	12.3461	21.7154
PLCB1	phospholipase C beta 1	1.59284	1.7333e-06	33.5323	17.4622	11.2502	25.0552	7.76506	7.11274	1.88068	12.4971
TRAJ32	T cell receptor alpha joining 32	2.06813	1.75581e-06	113.33	276.539	168.368	456.494	39.6632	16.3131	64.9993	64.0783
MAST1	microtubule associated serine/threonine kinase 1	2.30603	2.01824e-06	2.47385	2.07037	0.356485	5.37613	0.183177	0.164804	0.318069	0.418083
PRAM1	PML-RARA regulated adaptor molecule 1	2.09844	2.04765e-06	24.0833	4.24399	4.24388	6.06019	3.45842	1.06273	0.409701	2.01362
CERKL	ceramide kinase like	-1.23539	2.31569e-06	20.9531	54.8217	30.5542	41.4307	96.1248	104.729	82.378	73.5556
PDIA5	protein disulfide isomerase family A member 5	1.65259	2.3427e-06	16.6545	19.066	12.6311	15.7782	3.24785	3.33953	9.61381	4.41632
MBP	myelin basic protein	-1.09208	2.3427e-06	29.049	49.1682	21.022	28.5788	94.1236	74.1202	34.7486	94.0289
SLC4A7	solute carrier family 4, sodium bicarbonate cotransporter, member 7	-1.35116	2.3427e-06	5.99126	12.8985	2.71338	14.0976	38.2726	20.3841	8.59959	27.4991
SPRY2	sprouty RTK signaling antagonist 2	-2.02531	2.58559e-06	3.10669	47.0945	5.98844	6.12381	36.4757	102.929	35.2782	63.7033
SELL	selectin L	-1.37275	2.76442e-06	578.85	144.362	268.921	82.6478	918.847	380.827	1207.61	267.362
DSE	dermatan sulfate epimerase	1.56068	2.79182e-06	5.70374	3.69914	16.0882	6.16719	3.41507	1.224	2.90322	1.83143
FLT3	fms related tyrosine kinase 3	1.00032	3.01342e-06	10.7354	11.8662	10.2174	20.3478	6.60364	5.36931	6.22381	7.61007
CTD-2015B23.2	NA	-1.18121	3.85217e-06	5.93972	20.161	18.2095	16.1332	26.8642	35.2516	43.9482	31.345
SPDEF	SAM pointed domain containing ETS transcription factor	2.51837	3.86038e-06	2.268	202.594	0.0347651	69.6612	0.195385	27.443	0	2.57786
DEPDC7	DEP domain containing 7	-1.75932	4.09048e-06	0.783093	0.636947	0.480148	0.750705	4.40755	2.05788	3.02303	1.43049
HHIP	hedgehog interacting protein	2.07214	4.23866e-06	4.31987	16.6551	1.60923	3.72231	1.18936	1.57962	0.738369	0.445136
GPR56	NA	-2.12816	4.34335e-06	39.0957	36.8664	8.55052	35.2962	341.511	177.623	30.6025	251.55
ITGB1P1	integrin subunit beta 1 pseudogene 1	-1.65605	4.45315e-06	12.5014	13.2455	12.1281	12.7097	83.8816	54.5531	22.6737	36.603
GRIA2	glutamate receptor, ionotropic, AMPA 2	1.49889	4.75979e-06	2.0242	2.9253	4.16762	2.22475	1.19623	1.00636	0.907136	0.630678
UTP3	UTP3, small subunit (SSU) processome component, homolog (S. cerevisiae)	-1.03618	4.75979e-06	8.12235	25.5609	14.901	13.5768	22.5247	45.3189	33.677	26.7895
TRAV17	T cell receptor alpha variable 17	-2.43511	4.97899e-06	6.20923	5.55547	11.8233	10.8334	115.744	51.3228	107.609	64.9885
SIPA1L2	signal-induced proliferation-associated 1 like 2	1.85336	5.20025e-06	14.4563	15.5688	2.69088	4.70548	1.96747	1.56004	1.53519	2.42149
DTHD1	death domain containing 1	-1.95014	5.28235e-06	6.40734	4.93116	0.497455	6.02952	15.8027	26.4061	4.82028	41.1525
IGHV4-34	immunoglobulin heavy variable 4-34	1.64838	5.4396e-06	8.84885	7.74062	5.98864	13.6286	3.45919	1.44196	2.34607	3.08377
ROPN1B	rhophilin associated tail protein 1B	1.54422	5.49886e-06	7.02813	12.379	2.58075	13.1792	4.48982	1.69084	0.546445	6.42089
AKTIP	AKT interacting protein	-1.00707	6.26485e-06	11.811	34.6471	20.7987	25.8708	42.3139	47.8843	49.6738	45.4766
TRBV5-1	T cell receptor beta variable 5-1	-2.38615	6.93997e-06	6.81153	6.06103	2.85757	8.42493	22.4265	60.1555	57.5723	50.2025
ARHGEF39	Rho guanine nucleotide exchange factor 39	1.13258	7.09809e-06	5.72638	9.19412	5.23433	15.7334	4.11041	2.72292	2.21853	7.24284
C2orf15	chromosome 2 open reading frame 15	1.69579	7.40039e-06	4.39323	5.95103	7.43962	4.72556	0.823139	2.00052	0.922131	2.77678
IGHM	immunoglobulin heavy constant mu	-2.42119	7.76852e-06	5.89672	0.390391	2.16336	1.82293	34.965	17.318	30.7854	77.5239
ZNF80	zinc finger protein 80	-2.6307	8.22468e-06	0	0.49835	0	1.38572	14.7655	6.37606	2.3004	10.8675
CCR1	chemokine (C-C motif) receptor 1	2.04001	8.5638e-06	188.687	81.9277	188.365	67.32	19.1982	27.7094	10.3086	33.7461
WNT11	wingless-type MMTV integration site family member 11	2.36701	8.7393e-06	15.938	4.61529	18.9007	15.0788	0.280358	1.98588	1.78674	1.87151
TRDV3	T cell receptor delta variable 3	-2.5475	9.16307e-06	0	1.15031	2.03536	4.69994	10.3831	14.6571	26.0236	64.8887
NFKBIA	nuclear factor of kappa light polypeptide gene enhancer in B-cells inhibitor, alpha	1.07449	9.67194e-06	1906.56	2524	3238	1176.28	1119.22	990.59	1221.15	654.477
TRAV14DV4	T cell receptor alpha variable 14/delta variable 4	-2.11362	9.98233e-06	30.0134	11.6948	27.2425	13.7082	159.618	61.3428	154.091	114.229
ATP6V0A1	ATPase, H+ transporting, lysosomal V0 subunit a1	1.56183	1.06189e-05	11.843	12.02	3.179	9.56122	4.29612	1.88616	2.75016	2.56258
WDFY2	WD repeat and FYVE domain containing 2	1.07831	1.06189e-05	12.8102	19.0468	11.8275	26.6926	9.81305	5.34989	5.93161	11.8529
TRAV29DV5	T cell receptor alpha variable 29/delta variable 5 (gene/pseudogene)	-2.59319	1.08877e-05	4.41428	5.38568	4.25632	15.4389	66.3413	149.71	147.925	72.5151
MAEA	macrophage erythroblast attacher	1.11062	1.09309e-05	25.3259	65.2867	40.1187	56.5718	24.9412	19.4583	13.6482	26.4582
NFKBIZ	nuclear factor of kappa light polypeptide gene enhancer in B-cells inhibitor, zeta	1.45655	1.11922e-05	215.344	227.805	213.286	248.669	95.1582	53.346	78.0017	93.5566
SLC16A3	solute carrier family 16 (monocarboxylate transporter), member 3	1.22988	1.13078e-05	12.0797	7.8808	6.70213	14.9709	4.29054	3.31729	2.55603	7.75779
METTL1	methyltransferase like 1	1.10371	1.13321e-05	13.5045	15.637	42.397	10.606	7.19112	5.07612	20.1526	5.91643
CYTH3	cytohesin 3	1.43619	1.18496e-05	27.8409	49.2952	15.3599	82.3106	18.3601	9.52532	4.4687	33.528
KIR2DL1	killer cell immunoglobulin like receptor, two Ig domains and long cytoplasmic tail 1	-2.15266	1.2266e-05	0.0897631	0.608424	0.437243	3.44298	0.915929	6.20199	2.35248	17.4215
WDR86	WD repeat domain 86	1.52053	1.23486e-05	17.4009	36.5912	17.1062	34.0892	9.30737	7.88913	6.37673	9.2791
SPTLC3	serine palmitoyltransferase long chain base subunit 3	1.41611	1.38238e-05	3.16272	6.00528	3.25555	3.32808	1.52472	1.65218	0.798859	1.67179
PRR5L	proline rich 5 like	-1.60702	1.43317e-05	10.9193	16.6742	7.70089	10.4098	78.1972	37.5484	12.2324	61.5267
SIGLEC17P	sialic acid binding Ig like lectin 17, pseudogene	-2.03076	1.49944e-05	21.3333	15.9457	1.19709	7.0848	68.1969	83.2825	20.6474	62.437
AQP1	aquaporin 1 (Colton blood group)	2.03614	1.50994e-05	56.1684	103.967	4.84335	47.3938	12.1578	19.2657	1.89644	3.10462
RNVU1-14	RNA, variant U1 small nuclear 14	1.38914	1.61824e-05	160.444	92.162	348.526	91.348	41.7292	46.6587	145.914	26.0562
NUGGC	nuclear GTPase, germinal center associated	-1.70534	1.69508e-05	1.39343	3.35916	1.12072	9.18481	12.5408	19.6998	2.66235	16.7666
TNFSF13B	tumor necrosis factor superfamily member 13b	2.29397	1.69529e-05	57.3087	23.2001	66.6275	10.3389	2.12717	5.80745	7.93235	2.59225
SMAD3	SMAD family member 3	1.23813	1.81102e-05	42.5487	70.277	22.9639	47.8199	24.5235	21.5026	6.04621	26.936
CACNA1C	calcium channel, voltage-dependent, L type, alpha 1C subunit	1.25553	1.85098e-05	8.43385	11.9604	20.8473	18.8245	5.46026	7.28944	4.39896	6.86359
TIMM8AP1	translocase of inner mitochondrial membrane 8 homolog A (yeast) pseudogene 1	2.28808	1.93292e-05	32.1468	72.9179	15.7893	46.8335	5.57781	2.08555	7.95278	3.28537
WDR86-AS1	WDR86 antisense RNA 1	1.22701	1.93733e-05	38.9654	74.9209	36.1206	90.7273	23.366	27.8879	17.822	25.5083
GATM	glycine amidinotransferase	-1.51397	2.15115e-05	0.723725	0.919779	0.76115	0.764136	3.3997	1.71311	4.38867	1.61787
GPR155	G protein-coupled receptor 155	-1.51349	2.38602e-05	4.99327	7.10169	2.54844	10.6994	20.357	11.0993	17.3098	25.2215
TRBV27	T cell receptor beta variable 27	-2.3429	2.50452e-05	14.3231	11.3693	15.4745	13.8714	231.241	80.8791	136.14	78.3179
MARCKS	myristoylated alanine-rich protein kinase C substrate	2.41399	2.55127e-05	8.18972	0.114412	2.05555	0.954407	0.420089	0.0539935	0.125496	0.0824785
MAL	mal T-cell differentiation protein	-1.94696	2.56574e-05	7.07825	13.9071	11.3114	12.0288	40.1506	32.3921	177.287	32.866
COL5A1	collagen type V alpha 1	2.23914	2.73416e-05	2.14931	7.67018	0.345016	9.91803	0.267454	0.536257	0.347557	0.897933
PLXNC1	plexin C1	1.06201	2.89757e-05	14.7117	20.4545	16.7781	20.8596	10.0915	8.34619	5.68814	10.7116
MFSD2A	major facilitator superfamily domain containing 2A	2.228	2.92123e-05	33.0652	77.3111	4.48944	34.9863	3.9207	8.93075	2.6059	3.58
KLRAP1	NA	-1.93343	2.9975e-05	7.36065	19.377	3.35664	12.2425	47.7803	120.818	13.0708	51.6545
TRAV27	T cell receptor alpha variable 27	-2.60551	3.05986e-05	0	1.72546	1.09596	2.74163	55.4351	14.2952	72.2353	32.548
CCR5	chemokine (C-C motif) receptor 5 (gene/pseudogene)	1.55153	3.25993e-05	87.113	87.3766	105.68	73.8829	47.4417	20.162	10.7546	38.2564
CTA-445C9.15	NA	-1.75914	3.51478e-05	5.948	14.914	1.17655	12.972	55.7644	21.908	15.6492	31.7061
STYK1	serine/threonine/tyrosine kinase 1	-2.33449	3.56582e-05	0.214551	1.59438	0.136035	6.27128	11.5336	14.5544	6.6365	17.8068
PRSS23	protease, serine 23	-2.21073	3.57126e-05	5.46231	6.85893	0.658311	5.1463	65.4737	46.9824	4.93368	26.7742
TMEM100	transmembrane protein 100	2.47399	3.60093e-05	22.6596	2.77582	0	43.3038	1.72442	0.820388	0	1.15213
HIST1H4C	histone cluster 1, H4c	-1.19	3.91301e-05	231.249	235.409	328.053	285.583	557.797	826.865	814.058	542.022
AC010975.2	NA	2.27346	4.05377e-05	181.497	2000.28	14.2587	468.795	16.4088	241.701	12.3117	26.9717
SETD7	SET domain containing (lysine methyltransferase) 7	1.68801	4.45331e-05	2.83145	12.5534	4.57597	6.48314	1.4404	2.38738	0.920009	1.93741
SLC7A8	solute carrier family 7 (amino acid transporter light chain, L system), member 8	1.86173	4.59238e-05	2.68619	9.4754	1.51178	7.53563	1.04474	1.24249	0.800938	0.845193
SNORD3D	small nucleolar RNA, C/D box 3D	1.53409	4.69506e-05	100.018	43.6181	56.3035	27.8298	16.7904	25.3532	18.415	9.68216
AC002331.1	NA	-2.01583	4.92556e-05	12.2664	3.60287	7.69516	67.0921	45.0287	84.229	60.1907	173.219
SPON2	spondin 2	-1.69767	4.97297e-05	40.3057	46.14	18.6243	70.9924	191.269	199.251	37.5117	308.882
ZNF516	zinc finger protein 516	1.497	5.13875e-05	13.4962	5.55101	2.73214	13.4402	2.60778	1.82581	1.09168	6.49768
CEP128	centrosomal protein 128kDa	-1.18292	5.41723e-05	1.33638	2.07669	1.54175	2.41927	4.78142	3.53138	2.60498	7.61837
IFI44	interferon induced protein 44	1.02274	5.72033e-05	69.0488	69.9316	105.025	127.531	52.2566	35.3635	56.9796	37.5897
IGHV1OR15-1	immunoglobulin heavy variable 1/OR15-1 (non-functional)	-1.41358	5.83719e-05	22.1351	33.7	68.8025	165.042	93.015	169.278	133.112	390.869
DAB2IP	DAB2 interacting protein	1.15061	5.85073e-05	2.47818	9.43883	4.3131	7.09736	1.73462	2.25007	1.61039	4.45359
BTN1A1	butyrophilin subfamily 1 member A1	1.23604	6.46043e-05	65.8149	61.1594	259.542	58.5328	57.6129	14.6106	83.4699	24.6519
C2	complement component 2	2.15382	6.75708e-05	2.16056	2.63172	0.110529	0.757078	0.102546	0.395402	0.0795311	0.15797
CBS	cystathionine-beta-synthase	2.07312	6.89153e-05	5.97174	6.78505	1.85024	3.02072	0.306485	0.832862	1.35376	0.515777
RIMS3	regulating synaptic membrane exocytosis 3	1.29322	7.24684e-05	4.39379	6.20533	10.3375	13.1716	3.22537	2.28535	3.28899	4.12834
IRAK2	interleukin 1 receptor associated kinase 2	1.09754	7.48399e-05	62.8339	41.8513	59.9877	41.0764	36.7632	17.2887	17.9172	26.4095
ITGA4	integrin subunit alpha 4	-1.10771	7.49155e-05	52.4482	95.1754	63.2476	104.317	231.262	168.731	118.96	207.451
GNPDA1	glucosamine-6-phosphate deaminase 1	1.14538	8.10997e-05	64.5076	68.2944	103.364	45.932	28.3426	23.2792	45.8434	26.5369
KLRD1	killer cell lectin like receptor D1	-1.69541	8.21197e-05	143.318	91.9574	63.0259	117.853	450.699	689.221	151.193	505.656
ABCD2	ATP binding cassette subfamily D member 2	-1.32971	8.22559e-05	7.9117	16.9152	5.53615	11.7144	33.1762	33.7676	22.0391	17.4436
IL26	interleukin 26	2.08932	8.2667e-05	8.44892	2.95603	15.6602	6.65825	0.278301	1.07309	3.55418	1.14745
OSBPL5	oxysterol binding protein like 5	-1.48977	8.2667e-05	8.81982	17.5271	4.1443	15.5509	43.0067	40.8421	5.96147	82.9152
C2CD4D	C2 calcium-dependent domain containing 4D	2.00389	8.27821e-05	4.59922	40.5778	20.9809	63.3803	6.47046	5.73393	1.18267	7.82288
TSPAN18	tetraspanin 18	1.987	8.47354e-05	8.95228	11.4219	6.91359	13.1838	2.01284	0.615657	1.64408	3.97693
CHST2	carbohydrate (N-acetylglucosamine-6-O) sulfotransferase 2	-1.5872	8.53342e-05	14.2053	16.9616	5.26512	22.5419	28.6786	44.5812	32.5267	125.815
UBTD1	ubiquitin domain containing 1	1.25938	8.55016e-05	33.9791	26.7461	9.00988	17.1725	14.5553	7.75358	5.22571	6.40408
ATAD3C	ATPase family, AAA domain containing 3C	1.32641	9.4259e-05	3.40973	6.10692	5.63988	4.68891	1.5049	2.68857	2.62997	1.08583
STK36	serine/threonine kinase 36	1.21931	9.45855e-05	7.9731	19.3418	7.96466	18.9834	6.50881	2.91757	3.22801	11.2283
GRK5	G protein-coupled receptor kinase 5	-1.11699	9.89732e-05	3.0346	10.6651	3.49738	7.70474	10.6014	11.005	12.3651	19.4799
VN2R5P	NA	2.03279	0.000100138	2.37917	7.53692	0.914932	8.11474	0.0934917	1.15357	0.0418941	2.20269
TRBV5-5	T cell receptor beta variable 5-5	-2.42433	0.000100957	0	0.931202	1.42587	1.78346	28.1009	3.9551	25.0886	19.3837
SPARCL1	SPARC like 1	2.16357	0.000101279	5.58932	12.1154	0.057412	13.9551	0.322663	2.18969	0.0963914	1.29235
GZMK	granzyme K	1.14229	0.000102943	430.606	227.47	361.777	437.557	157.114	92.2857	144.735	265.67
SLC7A5	solute carrier family 7 (amino acid transporter light chain, L system), member 5	1.3532	0.000107183	120.169	160.436	234.904	345.331	92.1953	32.1071	79.4902	122.961
TTC38	tetratricopeptide repeat domain 38	-1.31804	0.000111352	41.1379	58.4799	40.4673	47.3828	143.817	183.127	43.5755	182.913
NUCB2	nucleobindin 2	-1.05528	0.000111609	39.1212	29.4282	62.0862	56.1487	78.2449	82.1982	169.026	82.7387
CDC42EP2	CDC42 effector protein 2	1.46387	0.000116514	4.60296	3.62208	4.96611	5.36299	1.58616	1.69366	1.58555	1.25765
SLC22A20	solute carrier family 22 member 20	-1.97818	0.000117961	0.402312	0.32723	0.133615	0.564046	1.31414	2.54805	1.61519	2.21154
ARSJ	arylsulfatase family member J	1.77	0.000119919	3.98788	5.75746	2.45024	9.14449	2.23308	0.551069	0.760498	1.68359
ELF3	E74-like factor 3 (ets domain transcription factor, epithelial-specific )	1.98618	0.000121227	1.79242	16.7243	0.758771	1.82868	0.416039	1.63627	0.652502	0.122525
TMEM176A	transmembrane protein 176A	2.16249	0.000123596	76.1131	1.73312	3.15584	3.3253	2.66582	0.707373	1.88819	0.658465
CSGALNACT1	chondroitin sulfate N-acetylgalactosaminyltransferase 1	-1.51532	0.000123596	6.36374	3.04622	3.64051	6.12195	53.3329	5.02569	9.97309	14.4347
TRBV7-8	T cell receptor beta variable 7-8	-2.3213	0.000123596	6.66107	2.74415	9.39497	3.01864	45.1473	22.5136	82.8331	66.9938
PTPRR	protein tyrosine phosphatase, receptor type R	-2.3498	0.000124101	0.116891	0.0950761	0	0.0809297	0.523641	4.62146	0.651795	1.35366
C10orf10	chromosome 10 open reading frame 10	2.21515	0.00012652	37.7522	9.57303	1.76459	47.97	2.5609	2.22014	0.900041	4.99839
IRX3	iroquois homeobox 3	1.87469	0.0001279	12.9621	36.9754	2.67442	10.7216	1.61868	6.71034	1.70397	2.05817
PEBP4	phosphatidylethanolamine binding protein 4	1.96784	0.000131065	17.4526	126.836	3.06569	31.6192	1.97717	32.2372	2.07572	1.79676
FERMT2	fermitin family member 2	1.43544	0.000131538	2.37785	6.0416	2.07988	7.39371	1.45017	1.32844	1.12637	1.65655
CTA-85E5.6	NA	1.29176	0.000131538	12.8658	16.3167	15.4333	34.1773	8.15239	10.2345	4.41773	7.59357
PERP	PERP, TP53 apoptosis effector	1.22942	0.000133132	32.6446	69.1157	54.3026	70.7536	23.6236	23.6809	11.6718	33.6411
DPYSL4	dihydropyrimidinase like 4	-1.55898	0.000134692	1.57707	3.5917	0.775188	2.80397	7.9362	8.35394	1.24522	18.4205
AC004057.1	NA	-1.21753	0.000138279	17.4373	27.2083	30.2564	11.0872	44.6369	70.8944	67.2687	31.6124
TMIGD2	transmembrane and immunoglobulin domain containing 2	1.62897	0.00013999	380.17	577.27	565.278	541.445	50.3759	153.809	238.856	142.145
NRGN	neurogranin	1.72766	0.000148974	11.3772	35.5425	2.43999	8.45634	1.19989	8.75386	1.3826	2.55775
UBXN10-AS1	UBXN10 antisense RNA 1	1.65878	0.000157705	16.6305	7.18943	21.0059	13.0554	4.54627	2.11111	8.14881	2.24588
PPP1R14BP3	protein phosphatase 1 regulatory inhibitor subunit 14B pseudogene 3	1.1937	0.000171105	130.416	121.396	387.729	111.657	59.4986	47.871	140.84	55.4385
EFNA5	ephrin-A5	-2.14923	0.000178336	0.0586028	0.500493	0.140134	0.248311	2.20521	3.68462	0.21175	2.61323
ZNF667-AS1	ZNF667 antisense RNA 1 (head to head)	-2.38106	0.000179437	0	0.899588	0.23876	0	5.22294	6.66522	17.9649	0.656613
CXCL2	chemokine (C-X-C motif) ligand 2	2.13317	0.00018766	715.566	164.427	52.1234	22.6381	21.8895	31.4797	18.6345	12.5113
CDC42EP1	CDC42 effector protein 1	1.9046	0.000191208	19.7263	21.3755	1.862	7.63383	1.88946	2.83947	1.56309	2.36278
DZIP3	DAZ interacting zinc finger protein 3	-1.04613	0.000191457	6.96382	16.0226	8.26507	6.92374	15.4264	26.8041	17.1903	21.7363
CPM	carboxypeptidase M	2.14925	0.000192225	39.1573	47.1688	0.679976	4.49553	1.40951	5.6441	0.720568	1.3564
TDRD10	tudor domain containing 10	1.05636	0.000192225	4.71386	4.42631	3.63932	6.52046	2.23883	1.7052	1.85783	3.54905
RAP2A	RAP2A, member of RAS oncogene family	-1.51463	0.000199246	5.29954	15.3598	8.50572	14.2399	67.3812	46.0738	18.8937	24.2968
CSF3R	colony stimulating factor 3 receptor	2.03401	0.000199475	48.6017	15.7913	3.1983	10.7665	2.52093	5.86871	1.84561	1.59987
FAM20A	family with sequence similarity 20 member A	2.33616	0.000200206	11.1432	8.61696	1.02981	3.11284	0.0120576	0.644695	0.551114	0.241469
DUSP16	dual specificity phosphatase 16	1.65029	0.000200206	16.0221	31.531	33.6574	94.0464	13.1106	3.84619	18.1061	11.5615
SEMA4A	semaphorin 4A	1.62355	0.000200206	23.1982	16.8184	18.9276	16.8925	6.061	2.10808	2.57038	14.3591
FOXF1	forkhead box F1	2.38102	0.000206897	0.312074	1.01533	1.71015	20.8719	0.116501	0	0.0522045	0.720507
LINC00963	long intergenic non-protein coding RNA 963	1.05447	0.000207504	10.3285	15.5277	16.4654	18.4812	8.49051	5.14077	6.49572	8.53127
TEX29	testis expressed 29	1.30805	0.000209758	8.47364	8.41086	11.3047	9.93368	5.2275	1.73656	4.90116	3.22114
PAQR5	progestin and adipoQ receptor family member V	2.37257	0.000212059	5.55007	6.50897	0	1.24661	0.156598	0.235334	0	0.170284
DUOXA1	dual oxidase maturation factor 1	2.14223	0.000215365	3.77309	53.5748	0.680263	3.76172	0.724391	3.49661	0.288536	0.829639
CD5L	CD5 molecule like	-1.47836	0.000217764	4.24196	2.85313	3.92849	2.77879	13.1558	17.6918	6.93232	10.009
CD79A	CD79a molecule	-1.57918	0.000218415	0.710938	1.49082	3.09903	1.10749	6.64333	2.66071	14.4051	2.90175
MS4A14	membrane spanning 4-domains A14	2.15697	0.000223236	7.97746	1.16081	1.47665	1.93819	0.942602	0.0421396	0.275468	0.482782
ALG1L	ALG1, chitobiosyldiphosphodolichol beta-mannosyltransferase-like	1.39325	0.000223807	9.12573	19.1301	5.20752	24.5032	7.43288	3.63028	0.666142	11.4923
CYB5A	cytochrome b5 type A (microsomal)	1.28404	0.00022461	37.4145	65.8963	20.1318	35.5584	9.23886	26.8746	16.1791	10.2161
CNTNAP2	contactin associated protein-like 2	1.56234	0.00022684	0.447039	1.18568	1.18131	1.50986	0.377305	0.238742	0.286122	0.350448
TMEM176B	transmembrane protein 176B	2.34895	0.000229094	297.945	2.34683	4.60639	8.07469	6.38711	0.738347	1.82903	0.934948
KIR2DS4	killer cell immunoglobulin like receptor, two Ig domains and short cytoplasmic tail 4	-1.68091	0.000229094	8.77713	12.6679	6.89682	21.5317	25.1482	74.1308	11.1023	184.142
NKX2-1	NK2 homeobox 1	2.12462	0.000235896	2.02887	39.0125	1.01074	20.7017	0.899414	5.37846	0.169698	1.31046
ACE	angiotensin I converting enzyme	1.22597	0.000236996	9.32919	11.2421	5.18448	6.31781	2.89947	2.8418	3.24496	4.00451
EPHX1	epoxide hydrolase 1	1.71276	0.000240124	9.68151	24.1447	1.35526	10.3703	1.46361	3.74696	1.25816	2.85013
TRBV6-1	T cell receptor beta variable 6-1	1.93665	0.000243054	81.5228	61.4657	105.453	63.8221	23.0349	5.08223	25.9932	11.5353
FCRL3	Fc receptor like 3	-1.38796	0.000243054	16.701	35.8174	15.653	13.4301	37.0764	92.7726	41.5737	83.2428
SH3D21	SH3 domain containing 21	1.93391	0.00025468	13.4941	8.03146	2.37963	2.90201	1.42097	1.51265	0.749112	0.925584
CXCR3	chemokine (C-X-C motif) receptor 3	-1.16959	0.000256925	97.2798	82.6143	104.762	64.337	363.276	127.461	183.258	217.439
ADCY10	adenylate cyclase 10 (soluble)	-1.24118	0.000267088	6.63595	1.36707	2.39541	1.42351	10.2218	4.07135	12.3164	2.62644
LINC00892	long intergenic non-protein coding RNA 892	-1.72043	0.000279306	2.40254	1.74176	7.18138	8.98239	28.7787	11.7081	13.3851	28.8486
NFKBID	nuclear factor of kappa light polypeptide gene enhancer in B-cells inhibitor, delta	1.26253	0.000293038	37.1299	42.8803	33.9153	47.3656	25.0948	10.076	6.49765	30.4988
ZC4H2	zinc finger, C4H2 domain containing	1.19208	0.000294407	9.94596	9.81032	9.88355	6.59865	4.85576	2.04252	4.54959	4.76679
LILRB1	leukocyte immunoglobulin like receptor B1	-1.3788	0.000306653	4.27427	2.26646	4.45198	3.80247	16.2239	9.5563	6.14469	13.3298
CHI3L1	chitinase 3 like 1	2.20338	0.000332613	21.5166	10.2807	2.90919	5.22618	0.351143	3.22693	0.354035	0.180972
PRMT8	protein arginine methyltransferase 8	-1.65046	0.000336922	16.0225	9.27138	9.0036	10.3346	48.5864	82.044	16.5861	52.3686
CDKN1A	cyclin-dependent kinase inhibitor 1A (p21, Cip1)	1.42562	0.000337446	238.296	61.6902	151.182	70.5139	58.1309	23.8314	37.8156	41.3531
TNFRSF11A	tumor necrosis factor receptor superfamily member 11a	1.75146	0.000366468	1.6354	4.20824	4.00695	5.70665	0.166504	1.07002	0.522277	2.20662
MAN2A1	mannosidase alpha class 2A member 1	-1.31232	0.000366468	3.75323	12.0824	4.29148	6.88226	22.5298	16.0188	19.0171	13.0129
GPR55	G protein-coupled receptor 55	-2.18673	0.000378187	0.0970224	0.493221	0.112781	3.02281	8.63837	5.54906	6.88159	8.5761
OSMR	oncostatin M receptor	1.21016	0.000378762	1.33121	6.22402	2.37446	2.11145	1.11554	1.76879	1.0091	0.626358
AC069363.1	NA	-1.90048	0.000382744	0.508903	2.24476	0.390038	1.75628	2.89353	8.38469	0.471493	25.3064
RPS3AP47	ribosomal protein S3a pseudogene 47	-1.30944	0.000384874	30.9977	32.5921	66.4568	28.0568	67.5493	116.083	217.617	61.1767
SLC34A2	solute carrier family 34 (type II sodium/phosphate cotransporter), member 2	2.09812	0.000419588	97.7951	521.151	23.1525	150.25	6.66917	56.8561	12.924	11.3439
NAPSA	napsin A aspartic peptidase	1.98378	0.000420651	112.717	454.387	10.7959	262.049	11.195	81.6938	15.1057	19.3635
PLCG2	phospholipase C gamma 2	-1.10651	0.000426381	5.11043	7.95193	3.35027	6.41495	12.1517	17.8424	4.7279	21.6434
RFX8	RFX family member 8, lacking RFX DNA binding domain	-1.64027	0.000428346	7.73419	6.42529	1.69837	1.5853	35.1885	19.0138	8.98848	4.53125
TMEM54	transmembrane protein 54	1.15814	0.000435558	5.70278	16.503	3.24015	9.86756	3.48367	3.31065	2.0341	4.97432
GNA15	guanine nucleotide binding protein (G protein), alpha 15 (Gq class)	1.32628	0.000440086	99.7028	24.8837	79.324	37.9352	18.176	11.8609	37.8634	20.8046
BPGM	bisphosphoglycerate mutase	-1.31131	0.000440086	33.405	32.5407	71.2316	38.7786	149.086	75.0268	86.4085	198.077
LAPTM4B	lysosomal protein transmembrane 4 beta	1.50263	0.000440951	28.2008	37.4651	53.2615	19.9154	6.29322	10.8489	26.5858	5.81505
SPTBN2	spectrin beta, non-erythrocytic 2	1.00597	0.000442244	4.46883	2.96259	2.01859	2.84385	1.99864	1.34758	1.10115	1.64038
TANC1	tetratricopeptide repeat, ankyrin repeat and coiled-coil containing 1	2.1625	0.000442594	2.05888	3.03073	1.2665	1.53393	0.0100253	0.520567	0.0673855	0.295247
ETS2	v-ets avian erythroblastosis virus E26 oncogene homolog 2	1.27987	0.000443817	66.7692	39.0289	13.2212	28.4189	17.384	9.8746	7.99407	19.9992
GALNT6	polypeptide N-acetylgalactosaminyltransferase 6	-1.04209	0.000472153	12.6532	8.15135	10.6599	14.8966	32.3015	15.607	18.4569	38.3275
SLC46A2	solute carrier family 46 member 2	1.93618	0.000478068	8.30126	8.20664	0.398924	19.8923	0.77723	2.09014	0.589398	1.58467
ASXL2	additional sex combs like 2, transcriptional regulator	-1.02723	0.000483784	3.99995	9.8542	2.30948	5.13186	12.6982	10.1394	5.71842	16.014
SULF2	sulfatase 2	1.9249	0.000489489	18.7199	1.51773	0.689694	4.86341	1.44935	0.577623	0.604151	0.900003
LILRB2	leukocyte immunoglobulin like receptor B2	2.2158	0.000533329	10.4558	0.695041	2.36647	5.05704	0.0294462	0.534902	0.589376	0.104064
MSTO2P	misato family member 2, pseudogene	1.11278	0.000547897	2.97714	7.88021	2.68977	6.94878	1.97791	1.48173	1.19019	4.56016
HES1	hes family bHLH transcription factor 1	1.81076	0.000553695	13.1819	12.3682	2.22662	17.4771	3.30078	2.46155	0.747674	2.94832
TBL2	transducin (beta)-like 2	1.02486	0.000560675	15.5262	15.2042	6.70395	18.5116	5.57223	6.32146	4.51765	10.9287
ZEB2	zinc finger E-box binding homeobox 2	-1.4571	0.000561552	25.0136	12.3811	3.84223	8.54266	72.3333	42.0835	9.16725	44.4056
RPL21P28	ribosomal protein L21 pseudogene 28	-1.23069	0.000563931	27.7958	45.917	115.68	29.582	67.6309	135.256	335.523	62.4705
ID4	inhibitor of DNA binding 4, dominant negative helix-loop-helix protein	2.18701	0.000578459	6.41056	74.528	0.0283876	54.219	0.893436	10.8926	0.0571933	2.70638
LTB	lymphotoxin beta	1.51892	0.000594962	198.485	218.9	899.006	260.585	109.611	28.452	430.001	52.7635
TMEM202	transmembrane protein 202	-1.7701	0.000603425	4.55344	2.97902	1.31503	1.3981	10.7904	12.5388	19.4733	5.31084
SMCO1	single pass membrane protein with coiled-coil domains 1	1.10276	0.000606083	3.14613	7.93865	6.16248	4.36636	2.72267	2.55251	1.79418	2.45268
CLEC2D	C-type lectin domain family 2 member D	-1.18266	0.000610879	79.6675	109.83	67.0366	146.031	339.858	195.093	237.824	190.777
RPL13AP25	ribosomal protein L13a pseudogene 25	-1.06049	0.000632221	18.4419	35.4146	42.6207	27.7427	47.5402	87.0833	109.856	43.6219
HK3	hexokinase 3	1.99852	0.000653144	68.9557	34.0037	4.57087	26.7646	3.61464	11.2435	1.54843	3.5618
ABHD8	abhydrolase domain containing 8	1.1102	0.000661695	50.7073	40.2608	21.1665	22.6335	15.2633	16.8773	10.555	16.7444
LMO2	LIM domain only 2	1.98875	0.000666755	8.65675	1.93938	0.577869	4.95246	0.481141	0.544195	0.862407	0.283396
VWDE	von Willebrand factor D and EGF domains	-1.40229	0.000670499	0.236712	0.577607	0.317885	0.961953	1.4523	1.46959	0.516494	3.25872
CD8B	CD8b molecule	-1.65906	0.000670971	234.496	240.069	237.247	234.146	1249.86	872.976	1216.4	572.558
IFNG	interferon, gamma	-1.80406	0.000672131	136.364	159.415	595.696	80.9049	1717.91	1470.28	377.584	586.517
S100A14	S100 calcium binding protein A14	1.74251	0.00069399	11.2962	66.103	6.25283	24.245	1.9328	14.0922	5.14408	2.13887
PARD6G	par-6 family cell polarity regulator gamma	-1.78079	0.000735241	0.363643	1.17668	0.645871	0.610813	7.3306	1.94811	0.968008	5.04784
BMP2K	BMP2 inducible kinase	-1.19788	0.000738777	1.31041	1.11504	0.857032	0.762101	3.65764	1.51674	4.00646	1.6313
AQP9	aquaporin 9	1.96845	0.000758608	91.0612	3.75287	8.84464	5.42848	2.49697	2.04445	3.64679	1.71585
HOMER3	homer scaffolding protein 3	2.12328	0.000770754	9.48478	0.619078	1.53615	0.97286	0.109283	0.426999	0.215469	0.128737
ABHD17B	abhydrolase domain containing 17B	-1.15592	0.000807411	17.8075	44.8568	27.8845	23.7112	70.825	67.2884	46.235	87.5419
UTP14C	UTP14, U3 small nucleolar ribonucleoprotein, homolog C (yeast)	-1.06942	0.000817588	2.93515	8.62107	5.37956	4.12453	12.2965	13.5199	9.16533	10.4697
ASB9	ankyrin repeat and SOCS box containing 9	2.15101	0.00081945	3.92846	1.51719	3.04121	12.2218	0.0316519	0.0976361	1.30487	0.0745727
SYT11	synaptotagmin 11	-1.24939	0.000825179	11.0372	33.1519	13.1176	22.4589	89.8948	52.938	15.7854	66.6693
PVRL2	poliovirus receptor-related 2 (herpesvirus entry mediator B)	1.89493	0.00083615	22.6355	15.722	2.07773	7.97409	1.97613	3.94067	1.27013	0.611369
FOLR1	folate receptor 1 (adult)	1.78029	0.000853493	10.5872	63.4481	4.26163	34.5684	2.7508	13.7521	1.78522	4.19028
OXGR1	oxoglutarate (alpha-ketoglutarate) receptor 1	-1.83277	0.000853493	0.502322	0.827366	1.20118	1.09552	5.31627	3.23931	5.54597	4.60586
FKBP11	FK506 binding protein 11	1.03872	0.000872166	25.9483	82.0884	60.6341	177.487	30.1769	29.9117	19.4723	76.341
IL13RA1	interleukin 13 receptor subunit alpha 1	2.02313	0.000875252	71.1352	6.01988	0.679363	6.34987	3.79035	1.7845	0.311076	1.7337
TGM2	transglutaminase 2	2.01721	0.000895042	149.203	4.45906	2.67615	17.6929	3.68488	2.01044	0.953178	8.42857
IL1R1	interleukin 1 receptor, type I	2.05604	0.000908944	8.65558	12.8611	2.59285	18.5656	0.0527978	2.32354	1.30597	0.932949
S100A16	S100 calcium binding protein A16	1.08705	0.00091334	21.9472	25.5793	7.08044	21.6266	8.66214	8.72581	5.59573	10.2041
PRSS21	protease, serine 21	1.21129	0.000927024	17.7058	10.8832	6.54002	33.9373	9.99005	3.75996	2.29742	13.456
CTNNA2	catenin alpha 2	1.77258	0.000927269	99.1656	948.307	19.4202	226.653	36.0473	133.068	19.2164	23.4821
SNX9	sorting nexin 9	1.27296	0.000967283	29.2079	74.1629	45.7288	66.2574	21.9677	11.9259	25.0367	22.9819
GPX3	glutathione peroxidase 3	1.94763	0.000977571	84.7877	25.2826	3.11749	42.5729	2.01058	18.2811	1.51874	5.68437
ZNF850	zinc finger protein 850	-1.98505	0.000977571	0	0.75839	0.0339362	0.275906	0.686615	1.85324	1.17088	0.865012
